# Supplementary material for: Selenium enhances chilling stress tolerance in coffee species by modulating nutrient, carbohydrates, and amino acids content
Source: Front Plant Sci. 2022 Sep 12;13:1000430. doi: 10.3389/fpls.2022.1000430 (PMC9511033; doi:10.3389/fpls.2022.1000430)
Supplement: Supplementary file 2 [file Table_1.xlsx]

## Sheet: Plan1
Species	Se	Treatment	Block	Reducing sugars_T0	Reducing sugars_T2	Reducing sugars_T4	Amino acids_T0	Amino acids_T2	Amino acids_T4	Proline_T0	Proline_T2	Proline_T4	Total soluble sugars_T0	Total soluble sugars_T2	Total soluble sugars_T4	Starch_T0	Starch_T2	Starch_T4	Sucrose_T0	Sucrose_T2	Sucrose_T4	Total protein_T0	Total protein_T2	Total protein_T4
Arabica	Negative	T1	B1	455.855	507.694	458.323	18.9917	17.6082	35.0906	3.85401	3.80104	9.5	683.805	692	586.379	221.244	329.138	163.054	299.439	336.163	245.766	22.2991	22.3499	31.8995
Arabica	Negative	T1	B2	480.54	466.551	522.505	29.1792	31.3174	36.3483	3.70833	3.84077	9.1	683.805	779.41	626.442	221.244	287.314	198.21	280.371	296.614	249.297	32.509	22.7563	28.6993
Arabica	Negative	T1	B3	440.221	366.988	441.866	32.8266	17.8597	35.09	4.05267	4.27782	9.3	671.968	570.9	593.663	290.344	327.319	189.118	340.4	290.258	239.41	32.3058	20.0134	25.2453
Arabica	Negative	T1	B4	436.929	435.283	534.025	26.1607	30.8143	33.4555	3.39047	7.03258	10	700.195	520.821	623.71	330.956	250.339	180.632	351.7	228.817	255.653	20.6229	21.4991	36.2679
Arabica	Negative	T1	B5	636.88	428.701	437.752	23.1422	33.8328	35.4679	5.08571	3.6686	9.05	679.252	660.131	610.963	267.311	273.372	182.753	354.525	336.869	255.653	24.0262	20.8769	30.8835
Arabica	Positive	T2	B1	421.295	458.323	630.297	21.2556	16.3504	27.5442	4.84732	4.31755	12.52	571.81	711.121	933.289	211.545	284.889	241.853	249.297	325.57	246.649	35.6583	22.6039	26.6167
Arabica	Positive	T2	B2	625.36	380.976	560.355	16.602	35.1325	44.0204	3.60238	3.35074	10.66	695.642	581.826	735.705	243.671	291.557	277.615	352.406	281.078	265.541	32.8138	22.3499	29.2073
Arabica	Positive	T2	B3	464.083	316.794	617.954	20.8783	25.0287	42.3854	2.48988	3.95997	10.65	577.274	547.226	818.563	252.763	260.643	227.911	305.795	239.41	235.173	35.4551	17.8799	25.6516
Arabica	Positive	T2	B4	494.528	422.118	432.815	20.2494	20.7525	14.3381	4.02619	3.56264	11.29	704.747	590.021	613.695	226.093	230.942	247.611	340.4	280.371	228.817	25.3977	26.058	26.8199
Arabica	Positive	T2	B5	413.89	390.85	571.875	19.7463	78.3983	40.373	4.71487	2.4369	11.34	548.137	583.647	721.137	240.034	219.425	243.065	327.688	282.49	257.066	25.9056	26.2612	25.804
Canephora	Negative	T3	B1	618.777	364.519	234.51	85.1481	77.0986	20.8783	11.4031	7.66829	2.58	434.321	238.558	273.765	167.297	135.777	126.079	212.574	117.233	96.7528	46.5285	36.8774	34.744
Canephora	Negative	T3	B2	638.525	287.172	531.556	66.2822	79.8656	65.1502	15.0187	8.6616	3.1	565.437	235.826	273.765	184.269	113.35	156.386	255.653	92.5155	85.4532	51.2525	37.4742	39.3156
Canephora	Negative	T3	B3	701.061	329.137	350.531	73.577	78.2306	52.8245	13.1513	8.95296	2.77	486.221	284.084	303.205	175.783	153.961	104.863	257.066	98.1653	89.6906	42.0585	28.1914	36.8266
Canephora	Negative	T3	B4	740.558	487.123	320.086	73.9543	78.3983	38.6122	13.2043	2.86071	3.73	453.442	484.4	267.695	152.749	142.445	102.439	185.737	248.591	68.5038	43.5824	41.8045	28.4454
Canephora	Negative	T3	B5	770.18	458.323	362.051	74.7404	61.7543	55.7173	14.6479	6.19821	3.33	346.91	379.689	250.395	122.442	136.383	122.442	117.94	168.788	86.8657	37.5885	43.0236	34.3884
Canephora	Positive	T4	B1	738.912	376.862	278.121	87.915	65.9048	54.7111	10.4495	10.3171	6.58	329.61	194.853	420.056	115.168	115.168	142.14	178.675	81.2159	105.934	45.6142	38.3505	35.2011
Canephora	Positive	T4	B2	722.455	360.405	514.276	103.511	53.2018	74.3316	13.8665	9.56219	8.74	375.137	265.874	502.61	124.866	120.017	161.841	183.618	115.115	132.064	46.7825	33.1693	32.8646
Canephora	Positive	T4	B3	553.773	320.908	245.207	102.63	27.2927	38.9895	17.1245	5.12544	8.08	214.884	251.305	420.056	105.47	119.714	151.2	74.8598	100.99	98.8715	43.2776	34.0329	32.001
Canephora	Positive	T4	B4	573.521	381.799	455.855	69.1749	41.0019	64.0183	12.0786	8.62186	6.58	305.937	308.668	432.5	137.595	109.713	175.177	136.301	132.77	116.527	39.7727	38.706	29.5121
Canephora	Positive	T4	B5	657.451	465.729	451.74	57.1008	65.5275	50.8121	12.4626	6.52931	6.3	393.347	309.579	325.058	120.775	133.959	126.685	189.268	176.556	98.1653	35.6583	36.979	37.0806
